# Supplementary material for: Association Between Financial Support and Physical Health in Older People: Evidence from CHARLS Data
Source: Healthcare (Basel). 2025 May 16;13(10):1163. doi: 10.3390/healthcare13101163 (PMC12111041; doi:10.3390/healthcare13101163)
Supplement: Supplementary file 1 [file healthcare-13-01163-s001.zip]

Archive with 1 entries (1 files):
- healthcare-3563609-supplementary.pdf
